# Supplementary material for: Simple Determination of Affinity Constants of Antibodies by Competitive Immunoassays
Source: Methods Protoc. 2024 Jun 13;7(3):49. doi: 10.3390/mps7030049 (PMC11206456; doi:10.3390/mps7030049)
Supplement: Supplementary file 1 [file mps-07-00049-s001.zip]

Archive with 1 entries (1 files):
- mps-2989473-supplementary.pdf
